# Supplementary material for: A Sustained-Release Butyrate Tablet Suppresses Ex Vivo T Helper Cell Activation of Osteoarthritis Patients in a Double-Blind Placebo-Controlled Randomized Trial
Source: Nutrients. 2024 Oct 4;16(19):3384. doi: 10.3390/nu16193384 (PMC11478393; doi:10.3390/nu16193384)
Supplement: Supplementary file 1 [file nutrients-16-03384-s001.zip]

Archive with 1 entries (1 files):
- nutrients-3231751-supplementary.pdf
